# Supplementary material for: Innate-immune crosstalk orchestrates T cell-mediated rejection in kidney transplants
Source: Front Immunol. 2026 Jul 7;17:1827224. doi: 10.3389/fimmu.2026.1827224 (PMC13384830; doi:10.3389/fimmu.2026.1827224)
Supplement: Supplementary file 1 [file Table1.xlsx]

## Sheet: Sheet1
Supplementary Table 1. Detailed information of primary antibodies used in this study.
Target Protein	Catalog Number	Manufacturer	Dilution	Molecular Weight
GAPDH	GB11002-100	Servicebio, China	1:10,000	36 kDa
Perforin	A28420	ABclonal, China	1:10,000	61 kDa
Beta-2 microglobulin (B2M)	A11642	ABclonal, China	1:8,000	14 kDa
Granzyme B	A2557	ABclonal, China	1:5,000	28 kDa
Interferon gamma (IFN-γ)	R381656	ZenBio, China	1:1,000	16 kDa
DUSP1	R381573	ZenBio, China	1:1,000	39 kDa
