# Supplementary material for: Innate-immune crosstalk orchestrates T cell-mediated rejection in kidney transplants
Source: Front Immunol. 2026 Jul 7;17:1827224. doi: 10.3389/fimmu.2026.1827224 (PMC13384830; doi:10.3389/fimmu.2026.1827224)
Supplement: Supplementary file 2 [file Table2.xlsx]

## Sheet: Sheet1
Supplementary Table 2. Detailed information of key reagents used in this study.
Reagent	Catalog Number	Manufacturer
Protease Inhibitor (PMSF)	ST506	Beyotime, China
Phosphatase Inhibitor	BL615A	Biosharp, China
BCA Protein Assay Kit	T9300A-1	Takara, Japan
TBS	5VY9938	Thermo Fisher, USA
PBS	C10010500BT	Thermo Fisher, USA
Tween	P9416	Sigma, USA
Blocking Solution	9CF6928	Thermo Fisher, USA
5×loading buffer	AG-10T-0020-L001	Adipogen CAS, Switzerland
SDS-PAGE Gel Rapid Preparation Kit	P0012AC	Beyotime, China
Goat Anti-Rabbit IgG H&L (HRP)	ab6721	Abcam, UK
